# Supplementary material for: The Arg99Gln Substitution in HNRNPC Is Associated with a Distinctive Clinical Phenotype Characterized by Facial Dysmorphism and Ocular and Cochlear Anomalies
Source: Genes (Basel). 2025 Feb 1;16(2):176. doi: 10.3390/genes16020176 (PMC11854916; doi:10.3390/genes16020176)
Supplement: Supplementary file 1 [file genes-16-00176-s001.zip]

Archive with 1 entries (1 files):
- genes-3427746-supplementary.pdf
